# Supplementary material for: Modulation of Tregs and iNKT by Fingolimod in Multiple Sclerosis Patients
Source: Cells. 2021 Nov 26;10(12):3324. doi: 10.3390/cells10123324 (PMC8699557; doi:10.3390/cells10123324)
Supplement: Supplementary file 1 [file cells-10-03324-s001.zip]

Archive with 5 entries (5 files):
- supplementary  figure S3.JPG
- supplementary figure S1.jpg
- supplementary figure S2.jpg
- Supplementary figure S4.JPG
- Supplementary figure S5.JPG
